# Supplementary material for: Application of L-Cysteine Hydrochloride Delays the Ripening of Harvested Tomato Fruit
Source: Foods. 2024 Mar 9;13(6):841. doi: 10.3390/foods13060841 (PMC10969607; doi:10.3390/foods13060841)
Supplement: Supplementary file 1 [file foods-13-00841-s001.zip]

Archive with 1 entries (1 files):
- foods-2900390-supplementary.xlsx
