# Supplementary material for: Application of L-Cysteine Hydrochloride Delays the Ripening of Harvested Tomato Fruit
Source: Foods. 2024 Mar 9;13(6):841. doi: 10.3390/foods13060841 (PMC10969607; doi:10.3390/foods13060841)
Supplement: Supplementary file 1 [file foods-13-00841-s001.zip › foods-2900390-supplementary.xlsx]

## Sheet: Sheet1
Supplemental Table S1. Summary of primers used in this study.
Primer	Sequence
qNOR-F	AGAGAACGATGCATGGAGGTTTGT
qNOR-R	ACTGGCTCAGGAAATTGGCAATGG
qRIN-F	GGATACGATAATGTACAACCCGAAA
qRIN-R	CAAAGCATCCATCCAGGTACAA
qACTIN-F	TGTCCCTATTTACGAGGGTTATGC
qACTIN-R	AGTTAAATCACGACCAGCAAGAT
qACS2-F	AAACCCCAACGGAGTTATCC
qACS2-R	GCAATGGCCTTGAATGATTT
qACS4-F	TGGATTGCCTGAATTCACAA
qACS4-R	ATCACCAGGATCAGCCAAAC
qDML2-F	AGTACTCATGCCAAAGCCAAA
qDML2-R	CCTATCTTCTTTTTACCGACTGGA
qMsrB1-F	ATAAGCGACGAGGAGTGG
qMsrB1-R	CTTGACGAGGCATGAAAA
qZDS-F	TGCTTCAATGTGTCCTTACACC
qZDS-R	TGACCAGGTAACCTCAAGACCT
qCNR-F	TCGCATGATGAGGTGCAGATTTC
qCNR-R	CCTTCGGCAACTCCTCTTAGCATC
qACO1-F	ACGGGAAGTACAAGAGTGTGCTG
qACO1-R	ACATTCGTGTCCCGTCTGTTTGTG
qthioredoxin like-F	TGTCTTCAGTTGCGGAGACG
qthioredoxin like-R	AGCGCCCAGTTGATCTTGTT
qSlTrx17-F	AAAGCAGAGTCGCCCAAAAAC
qSlTrx17-R	TCCAAGTAGGTCTGTCCCCG
qSlTRh1-F	GCACCAGCATCTCCAAAAGG
qSlTRh1-R	GGCCAACTCTGCAAGGAATG
